# Supplementary material for: The nematode Caenorhabditis elegans and the terrestrial isopod Porcellio scaber likely interact opportunistically
Source: PLoS One. 2020 Jun 26;15(6):e0235000. doi: 10.1371/journal.pone.0235000 (PMC7319334; doi:10.1371/journal.pone.0235000)
Supplement: S4 Table — (XLSX) [file pone.0235000.s008.xlsx]

## Sheet: Sheet1
Date	Strain	CI
20170512	N2	-0.0333333
20170512	PB306	-0.25
20170515	N2	0.219512
20170515	PB306	-0.0277778
20170515	N2	0.0105263
20170515	PB306	-0.181818
